# Supplementary material for: Bee Venom Acupuncture in Traditional Korean Medicine: A Review of Clinical Practice Guidelines
Source: Toxins (Basel). 2025 Mar 22;17(4):158. doi: 10.3390/toxins17040158 (PMC12031355; doi:10.3390/toxins17040158)
Supplement: Supplementary file 1 [file toxins-17-00158-s001.zip]

Archive with 1 entries (1 files):
- toxins-3523347-supplementary.pdf
